# Supplementary material for: High Throughput Chemical Screening Reveals Multiple Regulatory Proteins on FOXA1 in Breast Cancer Cell Lines
Source: Int J Mol Sci. 2018 Dec 19;19(12):4123. doi: 10.3390/ijms19124123 (PMC6321185; doi:10.3390/ijms19124123)
Supplement: Supplementary file 1 [file ijms-19-04123-s001.zip]

Archive with 3 entries (3 files):
- Supplementary Figures S1-S4.pdf
- Supplementary Table S1.xlsx
- Supplementary Table S2.pdf
